# Supplementary material for: Identification of differentially recognized T cell epitopes in the spectrum of tuberculosis infection
Source: Nat Commun. 2024 Jan 26;15:765. doi: 10.1038/s41467-024-45058-9 (PMC10817963; doi:10.1038/s41467-024-45058-9)
Supplement: Supplementary file 6 — Source Data [file 41467_2024_45058_MOESM6_ESM.xlsx]

## Sheet: Figure 1 
Figure 1a				Figure 1b				Figure 1c
Participants	No. of epitopes recognized			No. of participants	No. of epitopes recognized			Epitopes	Total SFC	% of total response
1	4			1	115			1	3230.83	14.3
2	14			2	15			2	4408.33	19.6
3	19			3	4			3	5047.5	22.4
4	11			4	2			4	5639.17	25
5	2			5	1			5	6226.67	27.6
6	3							6	6784.17	30.1
7	11							7	7330.77	32.5
8	1							8	7824.1	34.7
9	1							9	8304.9	36.8
10	2							10	8774.9	38.9
11	4							11	9232.4	41
12	13							12	9654	42.8
13	7							13	10067.3	44.7
14	12							14	10461.5	46.4
15	27							15	10845.6	48.1
16	11							16	11214.8	49.8
17	10							17	11562.3	51.3
18	7							18	11877.3	52.7
19	4							19	12190.6	54.1
20	1							20	12501.4	55.5
21	6							21	12753.1	56.6
								22	13001.4	57.7
								23	13236.4	58.7
								24	13467.2	59.7
								25	13679.7	60.7
								26	13880.5	61.6
								27	14073	62.4
								28	14265.5	63.3
								29	14453.8	64.1
								30	14642.1	65
								31	14820.4	65.7
								32	14996.3	66.5
								33	15171.3	67.3
								34	15342.1	68.1
								35	15512.1	68.8
								36	15674.6	69.5
								37	15832.9	70.2
								38	15989.6	70.9
								39	16142.1	71.6
								40	16285.4	72.2
								41	16428.8	72.9
								42	16565.4	73.5
								43	16700.4	74.1
								44	16830.4	74.7
								45	16954.6	75.2
								46	17078.8	75.8
								47	17202.1	76.3
								48	17320.4	76.8
								49	17437.9	77.4
								50	17552.1	77.9
								51	17666.3	78.4
								52	17780.4	78.9
								53	17892.1	79.4
								54	17999.6	79.9
								55	18104.6	80.3
								56	18208.8	80.8
								57	18312.9	81.2
								58	18414.6	81.7
								59	18516.3	82.1
								60	18609.6	82.6
								61	18702.1	83
								62	18793.8	83.4
								63	18885.4	83.8
								64	18976.2	84.2
								65	19066.2	84.6
								66	19155.4	85
								67	19242.9	85.4
								68	19329.5	85.8
								69	19406.2	86.1
								70	19482.9	86.4
								71	19558.7	86.8
								72	19633.7	87.1
								73	19707.8	87.4
								74	19782	87.8
								75	19855.3	88.1
								76	19927	88.4
								77	19998.6	88.7
								78	20069.4	89
								79	20140.3	89.3
								80	20209.4	89.7
								81	20278.6	90
								82	20346.9	90.3
								83	20415.3	90.6
								84	20481.9	90.9
								85	20547.8	91.2
								86	20612.8	91.4
								87	20675.3	91.7
								88	20734.4	92
								89	20793.6	92.2
								90	20851.9	92.5
								91	20908.6	92.8
								92	20965.3	93
								93	21021.9	93.3
								94	21078.6	93.5
								95	21134.4	93.8
								96	21190.3	94
								97	21244.4	94.2
								98	21297.8	94.5
								99	21348.6	94.7
								100	21397.8	94.9
								101	21446.9	95.1
								102	21496.1	95.4
								103	21543.6	95.6
								104	21591.1	95.8
								105	21636.1	96
								106	21677.8	96.2
								107	21717.8	96.3
								108	21756.1	96.5
								109	21794.4	96.7
								110	21831.9	96.9
								111	21867.8	97
								112	21902.8	97.2
								113	21937.8	97.3
								114	21971.9	97.5
								115	22003.6	97.6
								116	22035.3	97.8
								117	22064.4	97.9
								118	22093.6	98
								119	22121.9	98.1
								120	22148.6	98.3
								121	22175.3	98.4
								122	22201.1	98.5
								123	22226.9	98.6
								124	22251.9	98.7
								125	22276.9	98.8
								126	22301.9	98.9
								127	22326.9	99
								128	22350.3	99.2
								129	22373.6	99.3
								130	22396.1	99.4
								131	22417.8	99.5
								132	22439.4	99.5
								133	22460.3	99.6
								134	22481.1	99.7
								135	22501.1	99.8
								136	22521.1	99.9
								137	22541.1	100

## Sheet: Figure 2
Figure 2a			Figure 2b			Figure 2c				Figure 2d				Figure 2e
Participants	No. of epitopes recognized		Functional categories	No. of epitopes recognized		Functional categories	H37Rv genome	Identified antigens		Antigens	% of total response in ATB	% of total response in LTBI		Antigens from Island 1	% of total response (LTBI)	% of total response (ATB)		Antigens from Island 2	% of total response (LTBI)	% of total response (ATB)		Antigens from Island 3	% of total response (LTBI)	% of total response (ATB)
1	4		cell wall and cell processes	39		cell wall and cell processes	19.3	40.2		Rv0001	0	0		Rv0286	0.56	0		Rv3018c	2.24	0.62		Rv3873	0.36	0
2	10		regulatory proteins	2		conserved hypotheticals	25.7	15.5		Rv0002	0	0		Rv0287	3.21	2.67		Rv3019c	3.85	0.81		Rv3874	2.69	1.7
3	15		PE/PPE	11		information pathways	6	4.1		Rv0003	0	0		Rv0288	3.85	2.38		Rv3020c	3.21	2.91		Rv3875	1.67	0
4	8		virulence, detoxification, adaptation	5		insertion seq and phages	3.7	0		Rv0004	0	0		Rv0289	3.61	0		Rv3021c	1.84	0		Rv3876	2.08	0
5	1		lipid metabolism	5		intermediary metabolism and respiration	23.4	16.5		Rv0005	0	0		Rv0290	2.44	3.4		Rv3022A	0	0
6	3		intermediary metabolism and respiration	16		lipid metabolism	6.8	5.2		Rv0006	0	0		Rv0291	1.81	0		Rv3022c	0.17	0
7	9		conserved hypotheticals	15		PE/PPE	4.2	11.3		Rv0007	0	0		Rv0292	1.11	0		Rv3023c	0.47	0
8	1		information pathways	4		regulatory proteins	4.9	2.1		Rv0008c	0	0		Rv0293c	1.68	0		Rv3024c	2.56	0
9	1					virulence, detoxification, adaptation	5.9	5.2		Rv0009	0	0		Rv0294	2.15	0		Rv3025c	0.66	0
10	2									Rv0010c	0	0
11	3									Rv0011c	0	0
12	9									Rv0012	0	0
13	7									Rv0013	0	0
14	12									Rv0014c	0.25	0
15	12									Rv0015c	0.75	0
16	9									Rv0016c	0.75	0
17	10									Rv0017c	0.75	0
18	5									Rv0018c	0.75	0
19	5									Rv0019c	0.5	0
20	1									Rv0020c	0	0
21	4									Rv0021c	0	0
										Rv0022c	0	0
										Rv0023	0	0
										Rv0024	0	0
										Rv0025	0	0
										Rv0026	0	0
										Rv0027	0	0
										Rv0028	0	0
										Rv0029	0	0
										Rv0030	0	0
										Rv0031	0	0
										Rv0032	0	0
										Rv0033	0	0
										Rv0034	0	0
										Rv0035	0	0
										Rv0036c	0	0
										Rv0037c	0	0
										Rv0038	2.08	0
										Rv0039c	2.08	0
										Rv0040c	2.08	0
										Rv0041	2.08	0
										Rv0042c	2.08	0
										Rv0043c	0	0
										Rv0044c	0	0
										Rv0045c	0	0
										Rv0046c	0	0
										Rv0047c	0	0
										Rv0048c	0	0
										Rv0049	0	0
										Rv0050	0	0
										Rv0051	0	0
										Rv0052	0	0
										Rv0053	0	0
										Rv0054	0	0
										Rv0055	0	0
										Rv0056	0	0
										Rv0057	0	0
										Rv0058	0	0
										Rv0059	0	0
										Rv0060	0	0
										Rv0061	0	0
										Rv0062	0	0
										Rv0063	0	0
										Rv0064	0	0
										Rv0065	0	0
										Rv0066c	0	0
										Rv0067c	0	0
										Rv0068	0	0
										Rv0069c	0	0
										Rv0070c	0	0
										Rv0071	0	0
										Rv0072	0	0
										Rv0073	0	0
										Rv0074	0	0
										Rv0075	0	0
										Rv0076c	0	0
										Rv0077c	0	0
										Rv0078	0	0
										Rv0078A	0	0
										Rv0079	0	0
										Rv0080	0	0
										Rv0081	0	0
										Rv0082	0	0
										Rv0083	0	0
										Rv0084	0	0
										Rv0085	0	0
										Rv0086	0	0
										Rv0087	0	0
										Rv0088	0	0
										Rv0089	0	0
										Rv0090	0	0
										Rv0091	0	0
										Rv0092	0	0
										Rv0093c	0	0
										Rv0094c	0	0
										Rv0095c	0	0
										Rv0096	0	0
										Rv0097	0	0
										Rv0098	0	0
										Rv0099	0	0
										Rv0100	0	0
										Rv0101	0	0
										Rv0102	0	0
										Rv0103c	0	0
										Rv0104	0	0
										Rv0105c	3.14	0
										Rv0106	3.14	0
										Rv0107c	3.14	0.01
										Rv0108c	3.14	0.04
										Rv0109	3.14	0.04
										Rv0110	0	0.04
										Rv0111	0	0.04
										Rv0112	0	0.03
										Rv0113	0	0
										Rv0114	0	0
										Rv0115	0	0
										Rv0116c	0	0
										Rv0117	0	0
										Rv0118c	0	0
										Rv0119	0	0
										Rv0120c	0	0
										Rv0121c	0	0
										Rv0122	0	0.28
										Rv0123	0	0.28
										Rv0124	0	0.28
										Rv0125	0	0.28
										Rv0126	0	0.28
										Rv0127	0	0.5
										Rv0128	0	0.5
										Rv0129c	0	0.5
										Rv0130	0	0.5
										Rv0131c	0	0.5
										Rv0132c	0	0
										Rv0133	0	0
										Rv0134	0	0
										Rv0135c	0	0
										Rv0136	0	0
										Rv0137c	0	0
										Rv0138	0	0
										Rv0139	0	0
										Rv0140	0	0
										Rv0141c	0	0
										Rv0142	1.82	0
										Rv0143c	1.82	0
										Rv0144	1.82	0
										Rv0145	1.82	0
										Rv0146	1.82	0
										Rv0147	0	0
										Rv0148	0	0
										Rv0149	0	0
										Rv0150c	0	0
										Rv0151c	0	0
										Rv0152c	0	0
										Rv0153c	0	0
										Rv0154c	0	0
										Rv0155	0	0
										Rv0156	0	0
										Rv0157	0	0
										Rv0157A	0.77	0.04
										Rv0158	0.77	0.04
										Rv0159c	0.77	0.04
										Rv0160c	0.77	0.04
										Rv0161	0.77	0.04
										Rv0162c	0	0
										Rv0163	0	0
										Rv0164	0	0
										Rv0165c	0	0
										Rv0166	0	0
										Rv0167	0	0
										Rv0168	0	0
										Rv0169	0	0
										Rv0170	0	0
										Rv0171	0.1	0
										Rv0172	0.1	0
										Rv0173	1	0
										Rv0174	1	0
										Rv0175	1	0
										Rv0176	0.9	0
										Rv0177	0.9	0
										Rv0178	0	0
										Rv0179c	0	0
										Rv0180c	0	0
										Rv0181c	0	0
										Rv0182c	0	0
										Rv0183	0	0
										Rv0184	0	0
										Rv0185	0	0
										Rv0186	0	0
										Rv0187	0	0
										Rv0188	0	0
										Rv0189c	0	0
										Rv0190	0	0
										Rv0191	0	0.08
										Rv0192	0	0.08
										Rv0192A	0	0.08
										Rv0193c	0	0.08
										Rv0194	0	0.08
										Rv0195	0	0
										Rv0196	0	0
										Rv0197	0	0
										Rv0198c	0	0
										Rv0199	0	0
										Rv0200	0	0
										Rv0201c	0	0
										Rv0202c	0.07	0
										Rv0203	0.07	0
										Rv0204c	0.07	0
										Rv0205	0.07	0
										Rv0206c	0.07	0
										Rv0207c	0	0
										Rv0208c	0	0
										Rv0209	0	0
										Rv0210	0	0
										Rv0211	0	0
										Rv0212c	0	0
										Rv0213c	0	0
										Rv0214	0	0
										Rv0215c	0	0
										Rv0216	0	0
										Rv0217c	0	0
										Rv0218	0	0
										Rv0219	0	0
										Rv0220	0	0
										Rv0221	0	0
										Rv0222	0	0
										Rv0223c	0	0
										Rv0224c	0	0
										Rv0225	0	0
										Rv0226c	0	0
										Rv0227c	0	0
										Rv0228	0	0
										Rv0229c	0	0
										Rv0230c	0	0
										Rv0231	0	0
										Rv0232	0	0
										Rv0233	0.52	0
										Rv0234c	0.52	0
										Rv0235c	0.52	0
										Rv0236A	0.52	0
										Rv0236c	0.52	0
										Rv0237	0	0
										Rv0238	0	0
										Rv0239	0	0
										Rv0240	0	0
										Rv0241c	0	0
										Rv0242c	0.07	0.04
										Rv0243	0.07	0.04
										Rv0244c	0.07	0.04
										Rv0245	0.07	0.04
										Rv0246	0.07	0.04
										Rv0247c	0	0
										Rv0248c	0	0
										Rv0249c	0	0
										Rv0250c	0	0
										Rv0251c	0	0
										Rv0252	0	0
										Rv0253	0	0
										Rv0254c	0	0.76
										Rv0255c	0	0.76
										Rv0256c	0	0.76
										Rv0257	0	0.76
										Rv0258c	0	0.76
										Rv0259c	0	0
										Rv0260c	0	0
										Rv0261c	0	0
										Rv0262c	0	0
										Rv0263c	0.16	0
										Rv0264c	0.28	0
										Rv0265c	0.52	0
										Rv0266c	0.52	0
										Rv0267	0.52	0
										Rv0268c	0.36	0
										Rv0269c	0.24	0
										Rv0270	0	0
										Rv0271c	0	0
										Rv0272c	0	0
										Rv0273c	1.2	0
										Rv0274	1.2	0
										Rv0275c	1.2	0
										Rv0276	1.2	0.07
										Rv0277c	1.77	0.14
										Rv0278c	0.57	0.96
										Rv0279c	0.57	0.96
										Rv0280	0.57	0.96
										Rv0281	2.86	0.89
										Rv0282	2.28	0.82
										Rv0283	2.28	0
										Rv0284	4.25	0.56
										Rv0285	18.68	3.77
										Rv0286	16.4	7.62
										Rv0287	18.9	11.23
										Rv0288	18.9	13.66
										Rv0289	16.93	14.91
										Rv0290	2.5	12.82
										Rv0291	2.5	10.65
										Rv0292	0	9.19
										Rv0293c	0	6.8
										Rv0294	0	4.99
										Rv0295c	0	4.12
										Rv0296c	0	3.67
										Rv0297	0	2.25
										Rv0298	0	2.2
										Rv0299	0	2.2
										Rv0300	0	1.96
										Rv0301	0	0.73
										Rv0302	0	0
										Rv0303	0	0
										Rv0304c	0	0
										Rv0305c	0	0
										Rv0306	0	0
										Rv0307c	0	0
										Rv0308	0	0
										Rv0309	0	0
										Rv0310c	0	0
										Rv0311	0	0
										Rv0312	0	0
										Rv0313	0	0
										Rv0314c	0	0
										Rv0315	0	0
										Rv0316	0	0
										Rv0317c	0	0
										Rv0318c	0	0
										Rv0319	0	0
										Rv0320	0	0
										Rv0321	0	0
										Rv0322	0	0
										Rv0323c	0	0
										Rv0324	0	0
										Rv0325	0	0
										Rv0326	0	0
										Rv0327c	0	0
										Rv0328	0	0
										Rv0329c	0	0
										Rv0330c	0	0
										Rv0331	0	0
										Rv0332	0	0
										Rv0333	0	0
										Rv0334	0	0
										Rv0335c	0	0
										Rv0336	0	0
										Rv0337c	0	0.06
										Rv0338c	0	0.06
										Rv0339c	0	0.06
										Rv0340	0	0.06
										Rv0341	0	0.06
										Rv0342	0	0
										Rv0343	0	0
										Rv0344c	0	0
										Rv0345	0	0
										Rv0346c	0	0
										Rv0347	0	0
										Rv0348	0	0.07
										Rv0349	0	0.07
										Rv0350	0	0.07
										Rv0351	0	0.07
										Rv0352	0	0.07
										Rv0353	0	0
										Rv0354c	0	0
										Rv0355c	0	0
										Rv0356c	0	0
										Rv0357c	0	0
										Rv0358	0	0
										Rv0359	1.13	0
										Rv0360c	1.13	0
										Rv0361	1.13	0
										Rv0362	1.13	0
										Rv0363c	1.13	0
										Rv0364	0	0
										Rv0365c	0	0
										Rv0366c	0	0
										Rv0367c	0	0
										Rv0368c	0	0
										Rv0369c	0	0.04
										Rv0370c	0	0.07
										Rv0371c	0	0.07
										Rv0372c	0	0.07
										Rv0373c	0	0.07
										Rv0374c	0	0.03
										Rv0375c	0	0
										Rv0376c	0	0
										Rv0377	0	0
										Rv0378	0	0
										Rv0379	0	0
										Rv0380c	0	0
										Rv0381c	0	0
										Rv0382c	0	0
										Rv0383c	0	0
										Rv0384c	0	0
										Rv0385	0	0
										Rv0386	0	0
										Rv0387c	0	0
										Rv0388c	0	0
										Rv0389	0	0
										Rv0390	0	0
										Rv0391	0	0
										Rv0392c	0	0
										Rv0393	0	0
										Rv0394c	0	0
										Rv0395	0	0
										Rv0396	0	0
										Rv0397	0	0
										Rv0398c	0	0
										Rv0399c	0	0
										Rv0400c	0	0
										Rv0401	0	0
										Rv0402c	0	0
										Rv0403c	0	0
										Rv0404	0	0
										Rv0405	0	0
										Rv0406c	0	0
										Rv0407	0	0
										Rv0408	0	0
										Rv0409	0	0
										Rv0410c	0	0
										Rv0411c	0	0
										Rv0412c	0	0
										Rv0413	0	0
										Rv0414c	0	0
										Rv0415	0	0
										Rv0416	0	0
										Rv0417	0	0
										Rv0418	0	0
										Rv0419	0	0
										Rv0420c	0	0
										Rv0421c	0	0
										Rv0422c	0	0
										Rv0423c	0	0
										Rv0424c	0	0
										Rv0425c	0	0
										Rv0426c	0	0
										Rv0427c	0	0
										Rv0428c	0	0
										Rv0429c	0	0
										Rv0430	0	0
										Rv0431	0	0
										Rv0432	0	0
										Rv0433	0	0
										Rv0434	0	0
										Rv0435c	0	0
										Rv0436c	0	0
										Rv0437c	0	0
										Rv0438c	0.5	0.18
										Rv0439c	0.5	0.18
										Rv0440	0.5	0.55
										Rv0441c	0.5	0.55
										Rv0442c	0.5	0.55
										Rv0443	0	0.36
										Rv0444c	0	0.36
										Rv0445c	0	0
										Rv0446c	0	0
										Rv0447c	0	0
										Rv0448c	0	0
										Rv0449c	0	0
										Rv0450c	0	0
										Rv0451c	0	1.05
										Rv0452	0	1.05
										Rv0453	0	1.05
										Rv0454	0	1.05
										Rv0455c	0	1.05
										Rv0456A	0	0
										Rv0456c	0	0
										Rv0457c	0	0
										Rv0458	0	0
										Rv0459	0	0
										Rv0460	0	0
										Rv0461	0	0
										Rv0462	0	0
										Rv0463	0	0
										Rv0464c	0	0
										Rv0465c	0	0
										Rv0466	0	0
										Rv0467	0	0
										Rv0468	0	0
										Rv0469	0	0
										Rv0470A	0	0
										Rv0470c	0	0
										Rv0471c	0	0
										Rv0472c	0	0
										Rv0473	0	0
										Rv0474	0	0
										Rv0475	0	0
										Rv0476	0	0
										Rv0477	0	0
										Rv0478	0	0
										Rv0479c	0	0
										Rv0480c	0	0
										Rv0481c	0	0
										Rv0482	0	0
										Rv0483	0	0
										Rv0484c	0	0
										Rv0485	0	0
										Rv0486	0	0
										Rv0487	0	0
										Rv0488	0	0
										Rv0489	0	0
										Rv0490	0	0
										Rv0491	0	0
										Rv0492A	0	0
										Rv0492c	0	0
										Rv0493c	0	0
										Rv0494	0	0
										Rv0495c	0	0
										Rv0496	0	0
										Rv0497	0	0
										Rv0498	0	0
										Rv0499	0	0
										Rv0500	0	0
										Rv0500A	0	0
										Rv0500B	0	0
										Rv0501	0	0
										Rv0502	0	0
										Rv0503c	0	0
										Rv0504c	0	0
										Rv0505c	0	0
										Rv0506	0	0.04
										Rv0507	0	0.04
										Rv0508	0	0.04
										Rv0509	0	0.04
										Rv0510	0	0.04
										Rv0511	0	0
										Rv0512	0	0
										Rv0513	0	0
										Rv0514	0	0
										Rv0515	0	0
										Rv0516c	0	0
										Rv0517	0	0
										Rv0518	0	0
										Rv0519c	0	0
										Rv0520	0	0.04
										Rv0521	0	0.04
										Rv0522	0	0.04
										Rv0523c	0	0.04
										Rv0524	0	0.04
										Rv0525	0	0
										Rv0526	0	0
										Rv0527	0	0.11
										Rv0528	0	0.11
										Rv0529	0	0.11
										Rv0530	0	0.11
										Rv0531	0	0.11
										Rv0532	0	0
										Rv0533c	0	0
										Rv0534c	0	0
										Rv0535	0	0
										Rv0536	0	0
										Rv0537c	0	0
										Rv0538	0	0
										Rv0539	0	0
										Rv0540	0	0
										Rv0541c	0	0
										Rv0542c	0	0.06
										Rv0543c	0	0.06
										Rv0544c	0	0.06
										Rv0545c	0	0.06
										Rv0546c	0	0.06
										Rv0547c	0	0
										Rv0548c	0	0
										Rv0549c	0	0.14
										Rv0550c	0	0.14
										Rv0551c	0	0.14
										Rv0552	0	0.14
										Rv0553	0	0.14
										Rv0554	0	0
										Rv0555	0	0
										Rv0556	0	0
										Rv0557	0	0
										Rv0558	0	0
										Rv0559c	0	0
										Rv0560c	0	0
										Rv0561c	0	0
										Rv0562	0	0
										Rv0563	0	0
										Rv0564c	0	0
										Rv0565c	0	0
										Rv0566c	0	0
										Rv0567	0	0
										Rv0568	0	0
										Rv0569	0	0
										Rv0570	0	0
										Rv0571c	0.58	0
										Rv0572c	0.58	0
										Rv0573c	0.58	0
										Rv0574c	0.58	0
										Rv0575c	0.58	0
										Rv0576	0	0
										Rv0577	0	0
										Rv0578c	0	0
										Rv0579	0	0
										Rv0580c	0	0
										Rv0581	0	0
										Rv0582	0	0
										Rv0583c	0.15	0
										Rv0584	0.15	0
										Rv0585c	0.15	0
										Rv0586	0.15	0
										Rv0587	0.15	0
										Rv0588	0.19	0
										Rv0589	0.19	0
										Rv0590	0.19	0
										Rv0590A	0.19	0
										Rv0591	0.19	0
										Rv0592	0	0
										Rv0593	0	0
										Rv0594	0	0
										Rv0595c	0	0
										Rv0596c	0	0
										Rv0597c	0	0
										Rv0598c	0	0
										Rv0599c	0	0
										Rv0600c	0	0
										Rv0601c	0	0
										Rv0602c	0	0
										Rv0603	0	0
										Rv0604	0	0
										Rv0605	0	0
										Rv0606	0	0
										Rv0607	0	0
										Rv0608	0	0
										Rv0609	0	0
										Rv0609A	0	0
										Rv0610c	0	0
										Rv0611c	0	0
										Rv0612	0	0
										Rv0613c	0	0
										Rv0614	0	0
										Rv0615	0	0
										Rv0616c	0	0
										Rv0617	0	0
										Rv0618	0	0
										Rv0619	0	0
										Rv0620	0	0
										Rv0621	0	0
										Rv0622	0	0
										Rv0623	0	0
										Rv0624	0	0
										Rv0625c	0	0
										Rv0626	0	0
										Rv0627	0	0
										Rv0628c	0	0
										Rv0629c	0	0
										Rv0630c	0	0
										Rv0631c	0	0
										Rv0632c	0	0
										Rv0633c	0	0
										Rv0634A	0	0
										Rv0634B	0	0
										Rv0634c	0	0
										Rv0635	0	0.13
										Rv0636	0	0.13
										Rv0637	0	0.13
										Rv0638	0	0.17
										Rv0639	0	0.17
										Rv0640	0	0.04
										Rv0641	0	0.04
										Rv0642c	0	0.12
										Rv0643c	0	0.08
										Rv0644c	0	0.08
										Rv0645c	0	0.08
										Rv0646c	0	0.08
										Rv0647c	0	0
										Rv0648	0	0
										Rv0649	0	0
										Rv0650	0	0
										Rv0651	0	0
										Rv0652	0	0
										Rv0653c	0	0
										Rv0654	0	0
										Rv0655	0	0
										Rv0656c	0	0
										Rv0657c	0	0
										Rv0658c	0	0
										Rv0659c	0	0
										Rv0660c	0	0
										Rv0661c	0	0
										Rv0662c	0	0
										Rv0663	0	0
										Rv0664	0	0
										Rv0665	0	0
										Rv0666	0	0
										Rv0667	0	0
										Rv0668	0	0
										Rv0669c	0	0
										Rv0670	0	0
										Rv0671	0	0
										Rv0672	0	0
										Rv0673	0	0
										Rv0674	0.47	0
										Rv0675	0.47	0
										Rv0676c	0.47	0
										Rv0677c	0.47	0
										Rv0678	0.47	0
										Rv0679c	0	0
										Rv0680c	0	0
										Rv0681	0	0
										Rv0682	0	0
										Rv0683	0	0
										Rv0684	0	0
										Rv0685	0	0
										Rv0686	0	0
										Rv0687	0	0
										Rv0688	0	0.37
										Rv0689c	0	0.48
										Rv0690c	0	0.48
										Rv0691c	0	0.78
										Rv0692	0.25	1.01
										Rv0693	0.25	0.65
										Rv0694	0.25	0.53
										Rv0695	0.25	0.53
										Rv0696	0.25	0.23
										Rv0697	0	0
										Rv0698	0	0
										Rv0699	0	0
										Rv0700	0	0
										Rv0701	0	0.03
										Rv0702	0	0.03
										Rv0703	0	0.03
										Rv0704	0	0.03
										Rv0705	0	0.03
										Rv0706	0	0
										Rv0707	0	0
										Rv0708	0	0
										Rv0709	0	0
										Rv0710	0	0
										Rv0711	0	0
										Rv0712	0	0
										Rv0713	0	0
										Rv0714	0	0
										Rv0715	0	0
										Rv0716	0	0
										Rv0717	0	0
										Rv0718	0	0
										Rv0719	0	0
										Rv0720	0	0
										Rv0721	0	0
										Rv0722	0	0
										Rv0723	0	0
										Rv0724	0	0
										Rv0724A	0	0
										Rv0725c	0	0
										Rv0726c	0	0
										Rv0727c	0	0
										Rv0728c	0	0
										Rv0729	0.57	0
										Rv0730	0.57	0
										Rv0731c	0.57	0
										Rv0732	0.57	0
										Rv0733	0.57	0
										Rv0734	0	0
										Rv0735	0	0
										Rv0736	0	0
										Rv0737	0	0
										Rv0738	0	0
										Rv0739	0	0.01
										Rv0740	0	0.01
										Rv0741	0	0.01
										Rv0742	0	0.01
										Rv0743c	0	0.01
										Rv0744c	0	0
										Rv0745	0	0
										Rv0746	0	0
										Rv0747	0	0
										Rv0748	0	0
										Rv0749	0	0
										Rv0749A	0	0
										Rv0750	0	0
										Rv0751c	0	0
										Rv0752c	0	0
										Rv0753c	0	0
										Rv0754	0	0
										Rv0755A	0	0
										Rv0755c	0	0
										Rv0756c	0	0
										Rv0757	0	0
										Rv0758	0	0
										Rv0759c	0	0
										Rv0760c	0	0
										Rv0761c	0	0
										Rv0762c	0	0
										Rv0763c	0	0
										Rv0764c	0	0
										Rv0765c	0	0
										Rv0766c	0	0
										Rv0767c	0	0
										Rv0768	0	0
										Rv0769	0	0
										Rv0770	0	0
										Rv0771	0	0.17
										Rv0772	0	0.17
										Rv0773c	0	0.17
										Rv0774c	0	0.3
										Rv0775	0	0.4
										Rv0776c	0	0.23
										Rv0777	0	0.23
										Rv0778	0	0.23
										Rv0779c	0	0.1
										Rv0780	0	0
										Rv0781	0	0
										Rv0782	0	0
										Rv0783c	0	0
										Rv0784	0	0
										Rv0785	0	0
										Rv0786c	0	0
										Rv0787	0	0
										Rv0787A	0	0
										Rv0788	0	0
										Rv0789c	0	0
										Rv0790c	0	0
										Rv0791c	0	0
										Rv0792c	0	0
										Rv0793	0	0
										Rv0794c	0	0
										Rv0795	0	0
										Rv0796	0	0
										Rv0797	0	0
										Rv0798c	0	0
										Rv0799c	0	0
										Rv0800	0	0
										Rv0801	0	0
										Rv0802c	0	0
										Rv0803	0	0
										Rv0804	0	0
										Rv0805	0	0
										Rv0806c	0	0
										Rv0807	0	0
										Rv0808	0	0
										Rv0809	0	0
										Rv0810c	0	0
										Rv0811c	0	0
										Rv0812	0	0
										Rv0813c	0	0
										Rv0814c	0	0
										Rv0815c	0	0
										Rv0816c	0	0
										Rv0817c	0	0
										Rv0818	0	0
										Rv0819	0	0
										Rv0820	0	0
										Rv0821c	0	0
										Rv0822c	0	0
										Rv0823c	0	0
										Rv0824c	0	0
										Rv0825c	0	0
										Rv0826	0	0
										Rv0827c	0	0
										Rv0828c	0	0
										Rv0829	0	0
										Rv0830	0	0
										Rv0831c	0	0
										Rv0832	0	0.38
										Rv0833	0	0.38
										Rv0834c	0.16	0.38
										Rv0835	0.16	0.38
										Rv0836c	0.16	0.38
										Rv0837c	0.16	0
										Rv0838	0.16	0
										Rv0839	0	0
										Rv0840c	0	0
										Rv0841	0	0
										Rv0842	0	0
										Rv0843	0	0
										Rv0844c	0	0
										Rv0845	0	0
										Rv0846c	0	0
										Rv0847	0	0
										Rv0848	0	0
										Rv0849	0	0
										Rv0850	0	0
										Rv0851c	0	0.1
										Rv0852	0	0.21
										Rv0853c	0	0.21
										Rv0854	0	0.21
										Rv0855	0	0.21
										Rv0856	0	0.1
										Rv0857	0	0
										Rv0858c	0	0
										Rv0859	0	0
										Rv0860	0	0
										Rv0861c	0	0
										Rv0862c	0	0
										Rv0863	0	0
										Rv0864	0	0
										Rv0865	0	0
										Rv0866	0	0
										Rv0867c	0	0
										Rv0868c	0	0
										Rv0869c	0	0
										Rv0870c	0	0
										Rv0871	0	0
										Rv0872c	0	0
										Rv0873	0	0
										Rv0874c	0.29	0
										Rv0875c	0.29	0
										Rv0876c	0.29	0
										Rv0877	0.29	0
										Rv0878c	0.29	0
										Rv0879c	0	0
										Rv0880	0	0
										Rv0881	0	0
										Rv0882	0	0
										Rv0883c	0	0
										Rv0884c	0	0
										Rv0885	0	0
										Rv0886	0	0
										Rv0887c	0	0
										Rv0888	0	0.22
										Rv0889c	0	0.22
										Rv0890c	0	0.22
										Rv0891c	0	0.22
										Rv0892	0	0.22
										Rv0893c	0	0
										Rv0894	0	0
										Rv0895	0	0
										Rv0896	0	0
										Rv0897c	0	0
										Rv0898c	0	0
										Rv0899	0	0
										Rv0900	0	0
										Rv0901	0	0
										Rv0902c	0	0
										Rv0903c	0	0
										Rv0904c	0	0
										Rv0905	0	0
										Rv0906	0	0
										Rv0907	0	0
										Rv0908	0	0
										Rv0909	0	0
										Rv0910	0	0
										Rv0911	0	0
										Rv0912	0	0
										Rv0913c	0	0
										Rv0914c	0	0
										Rv0915c	0	0
										Rv0916c	0	0
										Rv0917	0	0
										Rv0918	0	0
										Rv0919	0	0
										Rv0920c	0	0
										Rv0921	0	0
										Rv0922	0	0
										Rv0923c	0	0
										Rv0924c	0	0
										Rv0925c	0	0
										Rv0926c	0	0
										Rv0927c	0	0
										Rv0928	0	0
										Rv0929	0	0
										Rv0930	0	0
										Rv0931c	0	0
										Rv0932c	0	0
										Rv0933	0	0
										Rv0934	0	0
										Rv0935	0	0
										Rv0936	0	0
										Rv0937c	0	0
										Rv0938	0	0
										Rv0939	0	0
										Rv0940c	0	0
										Rv0941c	0	0
										Rv0942	0	0
										Rv0943c	0	0
										Rv0944	0	0
										Rv0945	0	0
										Rv0946c	0	0
										Rv0947c	0	0
										Rv0948c	0	0
										Rv0949	0	0
										Rv0950c	0	0
										Rv0951	0	0
										Rv0952	0	0
										Rv0953c	0	0
										Rv0954	0	0
										Rv0955	0	0
										Rv0956	0	0
										Rv0957	0	0
										Rv0958	0	0
										Rv0959	0	0
										Rv0960	0	0
										Rv0961	0	0
										Rv0962c	0	0
										Rv0963c	0	0
										Rv0964c	0	0
										Rv0965c	0	0
										Rv0966c	0	0
										Rv0967	0	0
										Rv0968	0	0
										Rv0969	0	0
										Rv0970	0	0
										Rv0971c	0	0
										Rv0972c	0	0
										Rv0973c	0	0
										Rv0974c	0	0
										Rv0975c	0	0
										Rv0976c	0	0
										Rv0977	0	0
										Rv0978c	0	0
										Rv0979A	0	0
										Rv0979c	0	0
										Rv0980c	0	0
										Rv0981	0	0
										Rv0982	0	0
										Rv0983	0	0.11
										Rv0984	0	0.11
										Rv0985c	0	0.32
										Rv0986	0	0.38
										Rv0987	0	0.38
										Rv0988	0	0.27
										Rv0989c	0	0.27
										Rv0990c	0	0.07
										Rv0991c	0	0.04
										Rv0992c	0	0.04
										Rv0993	0	0.04
										Rv0994	0	0.04
										Rv0995	0	0.04
										Rv0996	0	0
										Rv0997	0	0
										Rv0998	0	0
										Rv0999	0	0
										Rv1000c	0	0
										Rv1001	0	0
										Rv1002c	0	0
										Rv1003	1.93	0
										Rv1004c	1.93	0
										Rv1005c	1.93	0
										Rv1006	1.93	0
										Rv1007c	1.93	0
										Rv1008	0	0
										Rv1009	0	0
										Rv1010	0	0
										Rv1011	0	0
										Rv1012	0	0
										Rv1013	0	0
										Rv1014c	0	0
										Rv1015c	0	0
										Rv1016c	0	0
										Rv1017c	0	0
										Rv1018c	0	0
										Rv1019	0	0
										Rv1020	0	0
										Rv1021	0	0
										Rv1022	0	0
										Rv1023	0	0
										Rv1024	0	0
										Rv1025	0	0.13
										Rv1026	0	0.13
										Rv1027c	0	0.29
										Rv1028A	0	0.29
										Rv1028c	0	0.29
										Rv1029	0	0.16
										Rv1030	0	0.16
										Rv1031	0	0
										Rv1032c	0	0
										Rv1033c	0	0
										Rv1034c	0.37	0.05
										Rv1035c	0.37	0.27
										Rv1036c	0.37	0.32
										Rv1037c	0.37	0.32
										Rv1038c	0.37	0.32
										Rv1039c	0	0.27
										Rv1040c	0	0.05
										Rv1041c	0	0
										Rv1042c	0	0
										Rv1043c	0	0.04
										Rv1044	0	0.04
										Rv1045	0	0.51
										Rv1046c	0	0.51
										Rv1047	0	0.51
										Rv1048c	0	0.47
										Rv1049	0	0.47
										Rv1050	0	0
										Rv1051c	0	0
										Rv1052	0	0
										Rv1053c	0	0
										Rv1054	0	0
										Rv1055	0	0
										Rv1056	0	0
										Rv1057	0	0
										Rv1058	0	0
										Rv1059	0	0
										Rv1060	0	0
										Rv1061	0	0
										Rv1062	0	0
										Rv1063c	0	0
										Rv1064c	0	0
										Rv1065	0	0
										Rv1066	0	0
										Rv1067c	0	0
										Rv1068c	0	0
										Rv1069c	0	0
										Rv1070c	0	0
										Rv1071c	0	0
										Rv1072	0	0
										Rv1073	0	0
										Rv1074c	0	0
										Rv1075c	0	0
										Rv1076	0	0
										Rv1077	0	0
										Rv1078	0	0
										Rv1079	0	0
										Rv1080c	0	0
										Rv1081c	0	0
										Rv1082	0	0
										Rv1083	0	0
										Rv1084	0	0
										Rv1085c	0	0.09
										Rv1086	0	0.09
										Rv1087	0	0.09
										Rv1087A	0	0.09
										Rv1088	0	0.09
										Rv1089	0	0
										Rv1089A	0	0.09
										Rv1090	0	0.09
										Rv1091	0	0.09
										Rv1092c	0	0.09
										Rv1093	0	0.09
										Rv1094	0	0
										Rv1095	0	0
										Rv1096	0	0
										Rv1097c	0	0
										Rv1098c	0	0
										Rv1099c	0	0
										Rv1100	0	0
										Rv1101c	0	0
										Rv1102c	0	0
										Rv1103c	0	0
										Rv1104	0	0
										Rv1105	0	0
										Rv1106c	0	0
										Rv1107c	0	0
										Rv1108c	0	0
										Rv1109c	0.09	0
										Rv1110	0.09	0
										Rv1111c	0.09	0
										Rv1112	0.09	0
										Rv1113	0.09	0
										Rv1114	0	0
										Rv1115	0	0
										Rv1116	0	0
										Rv1116A	0	0
										Rv1117	0	0
										Rv1118c	0	0
										Rv1119c	0	0
										Rv1120c	0.44	0.03
										Rv1121	0.44	0.03
										Rv1122	0.44	0.03
										Rv1123c	0.44	0.03
										Rv1124	0.44	0.03
										Rv1125	0	0
										Rv1126c	0	0
										Rv1127c	0	0
										Rv1128c	0	0
										Rv1129c	0	0
										Rv1130	0	0
										Rv1131	0	0
										Rv1132	0	0
										Rv1133c	0	0
										Rv1134	0	0
										Rv1135A	0	0
										Rv1135c	0	0
										Rv1136	0	0
										Rv1137c	0	0
										Rv1138c	0	0
										Rv1139c	0	0
										Rv1140	0	0
										Rv1141c	0	0
										Rv1142c	0	0
										Rv1143	0	0
										Rv1144	0	0
										Rv1145	0	0
										Rv1146	0	0
										Rv1147	0	0
										Rv1148c	0	0
										Rv1149	0	0
										Rv1150	0	0
										Rv1151c	0	0
										Rv1152	0	0
										Rv1153c	0	0
										Rv1154c	0	0
										Rv1155	0	0
										Rv1156	0	0
										Rv1157c	0	0
										Rv1158c	0	0
										Rv1159	0	0
										Rv1159A	0	0
										Rv1160	0	0
										Rv1161	0	0
										Rv1162	0	0
										Rv1163	0	0
										Rv1164	0	0
										Rv1165	0	0
										Rv1166	0	0
										Rv1167c	0	0
										Rv1168c	0	0
										Rv1169c	0	0
										Rv1170	0	0.37
										Rv1171	0.33	0.37
										Rv1172c	0.33	0.45
										Rv1173	0.33	0.45
										Rv1174c	0.33	0.45
										Rv1175c	0.33	0.08
										Rv1176c	0	0.08
										Rv1177	0	0
										Rv1178	0	0
										Rv1179c	0	0
										Rv1180	0	0
										Rv1181	0	0
										Rv1182	0	0
										Rv1183	0	0.1
										Rv1184c	0	0.15
										Rv1185c	0	0.27
										Rv1186c	0	0.27
										Rv1187	0	0.27
										Rv1188	0	0.17
										Rv1189	0	0.12
										Rv1190	0	0
										Rv1191	0	0
										Rv1192	0	0
										Rv1193	0.32	0.03
										Rv1194c	2.05	0.62
										Rv1195	2.05	0.67
										Rv1196	2.14	0.91
										Rv1197	2.14	1.38
										Rv1198	1.82	1.35
										Rv1199c	0.09	0.76
										Rv1200	0.09	0.71
										Rv1201c	0	0.47
										Rv1202	0	0
										Rv1203c	0	0
										Rv1204c	0	0
										Rv1205	0	0
										Rv1206	0	0
										Rv1207	0	0
										Rv1208	0	0.08
										Rv1209	0	0.08
										Rv1210	0	0.08
										Rv1211	0	0.08
										Rv1212c	0	0.08
										Rv1213	0	0
										Rv1214c	0	0
										Rv1215c	0	0
										Rv1216c	0	0
										Rv1217c	0	0
										Rv1218c	0	0
										Rv1219c	0	0
										Rv1220c	0	0
										Rv1221	0	0
										Rv1222	0	0
										Rv1223	0	0
										Rv1224	0	0
										Rv1225c	0.3	0
										Rv1226c	0.3	0
										Rv1227c	0.3	0
										Rv1228	0.3	0
										Rv1229c	0.3	0
										Rv1230c	0	0
										Rv1231c	0	0
										Rv1232c	0	0
										Rv1233c	0	0
										Rv1234	0	0
										Rv1235	0	0
										Rv1236	0	0
										Rv1237	0	0
										Rv1238	0	0
										Rv1239c	0	0
										Rv1240	0	0
										Rv1241	0	0.18
										Rv1242	0	0.18
										Rv1243c	0	0.18
										Rv1244	0	0.18
										Rv1245c	0	0.18
										Rv1246c	0	0
										Rv1247c	0	0
										Rv1248c	0	0
										Rv1249c	0	0
										Rv1250	0	0
										Rv1251c	0	0
										Rv1252c	0	0
										Rv1253	0	0
										Rv1254	0	0
										Rv1255c	0	0
										Rv1256c	0	0
										Rv1257c	0	0
										Rv1258c	0	0
										Rv1259	0	0
										Rv1260	0	0
										Rv1261c	0	0
										Rv1262c	0	0
										Rv1263	0	0
										Rv1264	0	0
										Rv1265	0	0
										Rv1266c	0	0
										Rv1267c	0	0
										Rv1268c	0	0.05
										Rv1269c	0	0.05
										Rv1270c	0	0.05
										Rv1271c	0	0.05
										Rv1272c	0	0.05
										Rv1273c	0	0
										Rv1274	0	0
										Rv1275	0	0
										Rv1276c	0	0
										Rv1277	0	0
										Rv1278	0	0
										Rv1279	0	0
										Rv1280c	0	0
										Rv1281c	0	0
										Rv1282c	0	0
										Rv1283c	0	0
										Rv1284	0	0
										Rv1285	0	0
										Rv1286	0	0
										Rv1287	0	0
										Rv1288	0	0
										Rv1289	0	0
										Rv1290A	0	0
										Rv1290c	0	0
										Rv1291c	0	0
										Rv1292	0	0
										Rv1293	0	0
										Rv1294	0	0
										Rv1295	0	0.34
										Rv1296	0	0.34
										Rv1297	0	0.34
										Rv1298	0	0.42
										Rv1299	0	0.46
										Rv1300	0	0.12
										Rv1301	0	0.12
										Rv1302	0	0.12
										Rv1303	0	0.04
										Rv1304	0	0
										Rv1305	0	0.06
										Rv1306	0	0.17
										Rv1307	0	0.17
										Rv1308	0	0.31
										Rv1309	0	0.34
										Rv1310	0	0.32
										Rv1311	0	0.28
										Rv1312	0	0.28
										Rv1313c	0	0.14
										Rv1314c	0	0.1
										Rv1315	0	0.21
										Rv1316c	0	0.15
										Rv1317c	0	0.15
										Rv1318c	0	0.15
										Rv1319c	0	0.15
										Rv1320c	0	0
										Rv1321	0	0
										Rv1322	0	0
										Rv1322A	0	0
										Rv1323	0	0
										Rv1324	0	0
										Rv1325c	0	0
										Rv1326c	0	0
										Rv1327c	0	0
										Rv1328	0	0
										Rv1329c	0	0
										Rv1330c	0	0
										Rv1331	0	0
										Rv1332	0	0
										Rv1333	0	0
										Rv1334	0	0
										Rv1335	0	0
										Rv1336	0	0
										Rv1337	0	0.18
										Rv1338	0	0.18
										Rv1339	0	0.18
										Rv1340	0	0.18
										Rv1341	0	0.18
										Rv1342c	0	0
										Rv1343c	0	0
										Rv1344	0	0
										Rv1345	0	0
										Rv1346	0	0
										Rv1347c	0.37	0
										Rv1348	0.37	0
										Rv1349	1.75	0
										Rv1350	1.75	0
										Rv1351	1.75	0
										Rv1352	1.38	0
										Rv1353c	1.38	0
										Rv1354c	0	0
										Rv1355c	0	0
										Rv1356c	0	0
										Rv1357c	0	0
										Rv1358	0	0
										Rv1359	0	0.09
										Rv1360	0	0.09
										Rv1361c	0	0.09
										Rv1362c	0	0.09
										Rv1363c	0	0.09
										Rv1364c	0	0.48
										Rv1365c	0	0.73
										Rv1366	0	0.73
										Rv1367c	0	0.73
										Rv1368	0	0.73
										Rv1369c	0	0.25
										Rv1370c	0	0
										Rv1371	0	0
										Rv1372	0	0
										Rv1373	0	0
										Rv1374c	0	0
										Rv1375	0	0
										Rv1376	0	0
										Rv1377c	0	0
										Rv1378c	0	0
										Rv1379	0	0
										Rv1380	0	0
										Rv1381	0	0
										Rv1382	0	0
										Rv1383	0	0
										Rv1384	0	0.07
										Rv1385	0.57	0.57
										Rv1386	0.57	0.57
										Rv1387	0.57	0.57
										Rv1388	0.57	0.57
										Rv1389	0.57	0.5
										Rv1390	0	0
										Rv1391	0	0
										Rv1392	0	0
										Rv1393c	0	0
										Rv1394c	0	0
										Rv1395	0	0
										Rv1396c	0	0
										Rv1397c	0	0
										Rv1398c	0	0
										Rv1399c	0	0
										Rv1400c	0	0
										Rv1401	0	0
										Rv1402	0	0
										Rv1403c	0	0
										Rv1404	0	0
										Rv1405c	0	0
										Rv1406	0	0
										Rv1407	0	0
										Rv1408	0	0
										Rv1409	0	0
										Rv1410c	0	0
										Rv1411c	0	0
										Rv1412	0	0
										Rv1413	0	0
										Rv1414	0	0
										Rv1415	0	0
										Rv1416	0	0
										Rv1417	0	0
										Rv1418	0	0.14
										Rv1419	0	0.14
										Rv1420	0	0.14
										Rv1421	0	0.14
										Rv1422	0	0.14
										Rv1423	0	0
										Rv1424c	0	0
										Rv1425	0	0
										Rv1426c	0	0
										Rv1427c	0	0
										Rv1428c	0	0
										Rv1429	0	0.14
										Rv1430	0	0.14
										Rv1431	0	0.14
										Rv1432	0	0.14
										Rv1433	0	0.14
										Rv1434	0	0.21
										Rv1435c	0	0.21
										Rv1436	0	0.21
										Rv1437	0	0.21
										Rv1438	0	0.21
										Rv1439c	0	0.13
										Rv1440	0.23	0.13
										Rv1441c	0.23	0.13
										Rv1442	0.23	0.13
										Rv1443c	0.23	0.13
										Rv1444c	0.23	0
										Rv1445c	0	0
										Rv1446c	0	0
										Rv1447c	0	0
										Rv1448c	0	0.07
										Rv1449c	0	0.07
										Rv1450c	0	0.07
										Rv1451	0	0.12
										Rv1452c	0	0.12
										Rv1453	0	0.05
										Rv1454c	0	0.05
										Rv1455	0	0.05
										Rv1456c	0	0
										Rv1457c	0	0
										Rv1458c	0	0
										Rv1459c	0	0
										Rv1460	0	0
										Rv1461	0	0
										Rv1462	0	0
										Rv1463	0	0
										Rv1464	0	0
										Rv1465	0	0
										Rv1466	0	0
										Rv1467c	0	0
										Rv1468c	0	0
										Rv1469	0	0
										Rv1470	0	0
										Rv1471	0	0
										Rv1472	0	0
										Rv1473	0	0
										Rv1473A	0	0
										Rv1474c	0	0
										Rv1475c	0	0
										Rv1476	0	0
										Rv1477	0	0
										Rv1478	0	0
										Rv1479	0	0
										Rv1480	0	0
										Rv1481	0	0
										Rv1482c	0	0
										Rv1483	0	0
										Rv1484	0	0
										Rv1485	0	0
										Rv1486c	0	0
										Rv1487	0	0
										Rv1488	0	0
										Rv1489	0	0
										Rv1489A	0	0
										Rv1490	0	0
										Rv1491c	0	0.04
										Rv1492	0	0.04
										Rv1493	0	0.04
										Rv1494	0	0.04
										Rv1495	0	0.04
										Rv1496	0	0
										Rv1497	0	0
										Rv1498A	0	0
										Rv1498c	0	0
										Rv1499	0	0
										Rv1500	0	0
										Rv1501	0	0.07
										Rv1502	0	0.07
										Rv1503c	0	0.07
										Rv1504c	0	0.07
										Rv1505c	0	0.07
										Rv1506c	0	0
										Rv1507A	0	0
										Rv1507c	0.24	0
										Rv1508A	0.24	0
										Rv1508c	0.24	0
										Rv1509	0.24	0
										Rv1510	0.24	0
										Rv1511	0	0
										Rv1512	0	0
										Rv1513	0	0
										Rv1514c	0	0
										Rv1515c	0	0
										Rv1516c	0	0
										Rv1517	0	0
										Rv1518	0	0
										Rv1519	0	0
										Rv1520	0	0
										Rv1521	0	0
										Rv1522c	0	0
										Rv1523	0	0
										Rv1524	0	0
										Rv1525	0	0
										Rv1526c	0	0
										Rv1527c	0	0
										Rv1528c	0	0
										Rv1529	0	0
										Rv1530	0	0
										Rv1531	0	0
										Rv1532c	0	0
										Rv1533	0	0.14
										Rv1534	0	0.14
										Rv1535	0	0.14
										Rv1536	0	0.14
										Rv1537	0	0.14
										Rv1538c	0	0
										Rv1539	0	0
										Rv1540	0	0
										Rv1541c	0	0
										Rv1542c	0	0
										Rv1543	0	0
										Rv1544	0	0
										Rv1545	0	0
										Rv1546	0	0
										Rv1547	0	0
										Rv1548c	0	0
										Rv1549	0	0
										Rv1550	0	0
										Rv1551	0	0
										Rv1552	0	0
										Rv1553	0	0
										Rv1554	0	0
										Rv1555	0	0
										Rv1556	0	0
										Rv1557	0	0
										Rv1558	0	0
										Rv1559	0	0
										Rv1560	0	0
										Rv1561	0	0
										Rv1562c	0	0
										Rv1563c	0.55	0.04
										Rv1564c	0.55	0.04
										Rv1565c	0.55	0.04
										Rv1566c	0.55	0.21
										Rv1567c	0.55	0.21
										Rv1568	0	0.17
										Rv1569	0	0.17
										Rv1570	0	0.17
										Rv1571	0	0
										Rv1572c	0	0
										Rv1573	0	0
										Rv1574	0	0
										Rv1575	0	0
										Rv1576c	0	0
										Rv1577c	0	0
										Rv1578c	0	0
										Rv1579c	0	0
										Rv1580c	0	0
										Rv1581c	0	0
										Rv1582c	0	0
										Rv1583c	0	0
										Rv1584c	0	0
										Rv1585c	0	0
										Rv1586c	0	0
										Rv1587c	0	0
										Rv1588c	0	0
										Rv1589	0	0
										Rv1590	0	0
										Rv1591	0	0
										Rv1592c	0	0
										Rv1593c	0	0
										Rv1594	0	0
										Rv1595	0	0
										Rv1596	0	0
										Rv1597	0.21	0
										Rv1598c	0.21	0
										Rv1599	0.21	0
										Rv1600	0.21	0
										Rv1601	0.21	0
										Rv1602	0	0
										Rv1603	0	0
										Rv1604	0	0
										Rv1605	0	0
										Rv1606	0	0
										Rv1607	0	0
										Rv1608c	0	0
										Rv1609	0	0
										Rv1610	0	0
										Rv1611	0	0
										Rv1612	0	0
										Rv1613	0	0
										Rv1614	0	0
										Rv1615	0	0
										Rv1616	0	0
										Rv1617	0	0
										Rv1618	0	0
										Rv1619	0	0
										Rv1620c	0	0
										Rv1621c	0	0
										Rv1622c	0	0
										Rv1623c	0	0
										Rv1624c	0	0
										Rv1625c	0	0
										Rv1626	0	0
										Rv1627c	0.2	0
										Rv1628c	0.2	0
										Rv1629	0.2	0
										Rv1630	0.2	0
										Rv1631	0.2	0
										Rv1632c	0	0
										Rv1633	0	0
										Rv1634	0	0
										Rv1635c	0	0
										Rv1636	0	0
										Rv1637c	0	0
										Rv1638	0	0.16
										Rv1638A	0	0.16
										Rv1639c	0	0.21
										Rv1640c	0	0.33
										Rv1641	0	0.33
										Rv1642	0	0.17
										Rv1643	0	0.17
										Rv1644	0	0.12
										Rv1645c	0	0
										Rv1646	0	0
										Rv1647	0	0
										Rv1648	0	0
										Rv1649	0	0
										Rv1650	0	0
										Rv1651c	0	0
										Rv1652	0	0
										Rv1653	0	0
										Rv1654	0	0
										Rv1655	0	0
										Rv1656	0	0
										Rv1657	0	0
										Rv1658	0	0
										Rv1659	0	0
										Rv1660	0	0
										Rv1661	0	0
										Rv1662	0	0
										Rv1663	0	0
										Rv1664	0	0
										Rv1665	0	0
										Rv1666c	0	0
										Rv1667c	0	0
										Rv1668c	0	0
										Rv1669	0	0
										Rv1670	0	0
										Rv1671	0	0
										Rv1672c	0	0
										Rv1673c	0	0
										Rv1674c	0	0
										Rv1675c	0	0
										Rv1676	0	0
										Rv1677	0	0
										Rv1678	0	0
										Rv1679	0.53	0
										Rv1680	0.53	0
										Rv1681	0.53	0
										Rv1682	0.53	0
										Rv1683	0.53	0
										Rv1684	0	0
										Rv1685c	0	0
										Rv1686c	0	0
										Rv1687c	0	0
										Rv1688	0	0
										Rv1689	0	0
										Rv1690	0	0
										Rv1691	0	0
										Rv1692	0	0
										Rv1693	0	0
										Rv1694	0	0
										Rv1695	0	0
										Rv1696	0	0
										Rv1697	0	0
										Rv1698	0	0
										Rv1699	0	0
										Rv1700	0	0
										Rv1701	0	0
										Rv1702c	0	0
										Rv1703c	0	0.36
										Rv1704c	0	0.36
										Rv1705c	0	0.84
										Rv1706A	0	0.84
										Rv1706c	0	0.84
										Rv1707	0	0.48
										Rv1708	0	0.48
										Rv1709	0	0
										Rv1710	0	0
										Rv1711	0	0
										Rv1712	0	0
										Rv1713	0	0
										Rv1714	0	0
										Rv1715	0	0
										Rv1716	0	0
										Rv1717	0	0
										Rv1718	0	0
										Rv1719	0	0
										Rv1720c	0	0
										Rv1721c	0	0
										Rv1722	0	0
										Rv1723	0	0
										Rv1724c	0	0
										Rv1725c	0	0
										Rv1726	0	0
										Rv1727	0	0
										Rv1728c	0	0
										Rv1729c	0	0
										Rv1730c	0	0
										Rv1731	0	0
										Rv1732c	0	0
										Rv1733c	0	0
										Rv1734c	0	0
										Rv1735c	0	0
										Rv1736c	0	0
										Rv1737c	0	0
										Rv1738	0	0
										Rv1739c	0	0
										Rv1740	0	0
										Rv1741	0	0
										Rv1742	0	0
										Rv1743	0	0
										Rv1744c	0	0
										Rv1745c	0	0
										Rv1746	0	0
										Rv1747	0	0
										Rv1748	0	0
										Rv1749c	0	0
										Rv1750c	0	0
										Rv1751	0	0
										Rv1752	0	0
										Rv1753c	0	0
										Rv1754c	0	0
										Rv1755c	0	0
										Rv1756c	0	0
										Rv1757c	0	0
										Rv1758	0	0
										Rv1759c	0	0
										Rv1760	0	0
										Rv1761c	0	0
										Rv1762c	0	0
										Rv1763	0	0
										Rv1764	0	0.02
										Rv1765A	0	0.02
										Rv1765c	0	0.02
										Rv1766	0	0.02
										Rv1767	0	0.02
										Rv1768	0	0
										Rv1769	0	0
										Rv1770	0	0
										Rv1771	0	0
										Rv1772	0	0
										Rv1773c	0	0
										Rv1774	0	0
										Rv1775	0	0
										Rv1776c	0	0
										Rv1777	0	0
										Rv1778c	0	0
										Rv1779c	0	0
										Rv1780	0	0
										Rv1781c	0	0
										Rv1782	0	0
										Rv1783	0	0.14
										Rv1784	0	0.14
										Rv1785c	0	0.14
										Rv1786	0	0.69
										Rv1787	0	1.31
										Rv1788	0	1.16
										Rv1789	0	1.72
										Rv1790	0	1.72
										Rv1791	0	1.41
										Rv1792	0	0.79
										Rv1793	0	0.79
										Rv1794	0	0.26
										Rv1795	0	0.26
										Rv1796	0	0.02
										Rv1797	0	0.02
										Rv1798	0	0.21
										Rv1799	0	0.18
										Rv1800	0	1.04
										Rv1801	0	1.04
										Rv1802	0	1.04
										Rv1803c	0	0.86
										Rv1804c	0.25	0.91
										Rv1805c	0.25	0.05
										Rv1806	0.25	1.03
										Rv1807	0.25	1.03
										Rv1808	0.25	1.03
										Rv1809	0	0.98
										Rv1810	0.28	0.98
										Rv1811	0.28	0
										Rv1812c	0.28	0
										Rv1813c	0.28	0
										Rv1814	0.28	0
										Rv1815	0	0
										Rv1816	0	0
										Rv1817	0	0
										Rv1818c	0	0
										Rv1819c	0	0
										Rv1820	0	0
										Rv1821	0	0
										Rv1822	0	0
										Rv1823	0	0
										Rv1824	0	0
										Rv1825	0	0
										Rv1826	0	0
										Rv1827	0	0
										Rv1828	0	0
										Rv1829	0	0
										Rv1830	0	0
										Rv1831	0	0
										Rv1832	0	0
										Rv1833c	0	0
										Rv1834	0	0
										Rv1835c	0	0
										Rv1836c	0	0
										Rv1837c	0	0
										Rv1838c	0	0
										Rv1839c	0	0
										Rv1840c	0	0
										Rv1841c	0	0
										Rv1842c	0	0.12
										Rv1843c	0	0.12
										Rv1844c	0	0.12
										Rv1845c	0	0.12
										Rv1846c	0	0.12
										Rv1847	0	0
										Rv1848	0	0
										Rv1849	0	0
										Rv1850	0	0
										Rv1851	0	0
										Rv1852	0	0
										Rv1853	0	0
										Rv1854c	0	0
										Rv1855c	0	0
										Rv1856c	0	0
										Rv1857	0	0
										Rv1858	0	0
										Rv1859	0	0
										Rv1860	0	0
										Rv1861	0	0
										Rv1862	0	0
										Rv1863c	0	0
										Rv1864c	0	0
										Rv1865c	0	0
										Rv1866	0	0
										Rv1867	0	0
										Rv1868	0	0.04
										Rv1869c	0	0.19
										Rv1870c	0	0.34
										Rv1871c	0	0.4
										Rv1872c	0	0.4
										Rv1873	0	0.37
										Rv1874	0	0.3
										Rv1875	0	0.22
										Rv1876	0	0.16
										Rv1877	0	0.42
										Rv1878	0	0.42
										Rv1879	0	0.33
										Rv1880c	0	0.26
										Rv1881c	0	0.26
										Rv1882c	0	0
										Rv1883c	0	0.09
										Rv1884c	0	0.48
										Rv1885c	0.67	0.48
										Rv1886c	0.67	0.48
										Rv1887	0.67	0.48
										Rv1888A	1.55	0.39
										Rv1888c	1.55	0
										Rv1889c	1	0
										Rv1890c	1	0
										Rv1891	1	0
										Rv1892	0.11	0
										Rv1893	0.42	0
										Rv1894c	0.31	0
										Rv1895	0.31	0
										Rv1896c	0.31	0
										Rv1897c	0.31	0
										Rv1898	0	0
										Rv1899c	0	0
										Rv1900c	0	0
										Rv1901	0	0
										Rv1902c	0	0
										Rv1903	0	0
										Rv1904	0	0
										Rv1905c	0	0
										Rv1906c	0	0
										Rv1907c	0	0
										Rv1908c	0	0
										Rv1909c	0	0
										Rv1910c	0	0
										Rv1911c	0	0
										Rv1912c	0	0
										Rv1913	0	0
										Rv1914c	0	0
										Rv1915	0	0.03
										Rv1916	0	0.03
										Rv1917c	0	0.03
										Rv1918c	0	0.03
										Rv1919c	0	0.03
										Rv1920	0	0
										Rv1921c	0	0
										Rv1922	0	0
										Rv1923	0	0
										Rv1924c	0	0
										Rv1925	0	0
										Rv1926c	0	0
										Rv1927	0	0
										Rv1928c	0	0
										Rv1929c	0	0
										Rv1930c	0	0
										Rv1931c	0	0
										Rv1932	0	0
										Rv1933c	0	0
										Rv1934c	0	0
										Rv1935c	0	0
										Rv1936	0	0
										Rv1937	0	0
										Rv1938	0	0
										Rv1939	0	0
										Rv1940	0	0
										Rv1941	0	0
										Rv1942c	0	0
										Rv1943c	0	0
										Rv1944c	0	0
										Rv1945	0	0
										Rv1946c	0	0
										Rv1947	0	0
										Rv1948c	0	0
										Rv1949c	0	0
										Rv1950c	0	0
										Rv1951c	0	0
										Rv1952	0	0
										Rv1953	0	0
										Rv1954c	0	0
										Rv1955	0	0
										Rv1956	0	0
										Rv1957	0	0
										Rv1958c	0	0
										Rv1959c	0	0
										Rv1960c	0	0
										Rv1961	0	0
										Rv1962c	0	0
										Rv1963c	0	0
[truncated: 1,999 more rows]

## Sheet: Figure 3
Figure 3a				Figure 3b
Antigens	Total magnitude of IFN𝛾 response (SFC)	Response Frequency		Antigens	Total magnitude of IFN𝛾 response (SFC)	Response Frequency
Rv3875	1733.2	42.9		Rv3875	5043	29
Rv3874	1512.5	23.8		Rv3874	11789	51
Rv0288	3888.4	47.6		Rv0288	8080	49
Rv3619c	0	0		Rv3619c	4620	25
Rv3620c	22.5	4.8		Rv3620c	1727	10
Rv2660c	0	0		Rv2660c	62	2
Rv1813c	86.6667	4.8		Rv1813c	0	0
Rv0125	0	0		Rv0125	718	6
Rv3804c	117.5	4.8		Rv3804c	446	8
Rv1886c	205	4.8		Rv1886c	1355	10
Rv1196	531.7	19		Rv1196	6640	30
Rv2608	0	0		Rv2608	1824	6

## Sheet: Figure 4
Figure 4a					Figure 4b						Figure 4c									Figure 4d									Figure 4e				Figure 4f				Figure 4g
cell type	CD4				cell type	CD8					Frequency of cytokine producing CD4 T cells									Proportions of cytokine positive CD4T cells									IFNy positive memory substes				IL2 positive memory substes				TNFa positive memory substes
CYTOKINE	IFNy	IL2	Tnfa		CYTOKINE	IFNy	IL2	Tnfa			IFNy+	IL2+	TNFa+	IFNy+IL2+	IFNy+TNFa+	IL2+TNFa+	IFNy+IL2+TNFa+			IFNy+	IL2+	TNFa+	IFNy+IL2+	IFNy+TNFa+	IL2+TNFa+	IFNy+IL2+TNFa+			Central memory (CD45RA-CCR7+)	Effector Memory (CD45RA-CCR7-)	Naive memory (CD45RA+CCR7+)	TEMRA (CD45RA+CCR7-)	Central memory (CD45RA-CCR7+)	Effector Memory (CD45RA-CCR7-)	Naive memory (CD45RA+CCR7+)	TEMRA (CD45RA+CCR7-)	Central memory (CD45RA-CCR7+)	Effector Memory (CD45RA-CCR7-)	Naive memory (CD45RA+CCR7+)	TEMRA (CD45RA+CCR7-)
PC85	0.00266	0.022	0.017		PC85	0.0097	0.048	0.045		PC85	0.0001	0.000887	0.012	0.0001	0.00266	0.00621	0.0001		PC85	0	0.0408	0.552	0	0.122	0.285	0		PC85	0.1	100	0.1	0.1	0.1	87.5	12.5	0.1	4.35	91.3	4.35	0.1
	0.068	0.017	0.026			0.00216	0.00323	0			0.041	0.00612	0.057	0.000765	0.023	0.018	0.00382			0.274	0.0409	0.381	0.00511	0.154	0.12	0.0255			5.65	58.2	2.26	33.9	4.05	89.2	4.05	2.7	5.66	81.9	1.51	10.9
	0.02	0.018	0.027			0	0.02	0.00998			0.00533	0.00533	0.031	0.0001	0.015	0.00666	0.0001			0.0842	0.0842	0.49	0	0.237	0.105	0			0.1	93.3	0.1	6.67	22.2	66.7	0.1	11.1	2.56	66.7	15.4	15.4
	0.000549	0.000511	0.00203			0.00118	0	0.0013			0.0001	0.000549	0.00219	0.0001	0.0001	0.00219	0.0001			0	0.111	0.444	0	0	0.444	0			0.1	0.1	0.1	100	0.1	80	0.1	20	7.14	85.7	0.1	7.14
	0.27	0.15	0.037			0.00646	0	0.00188			0.2	0.00355	0.14	0.00118	0.063	0.021	0.00828			0.458	0.00812	0.32	0.0027	0.144	0.0481	0.0189			30	61.7	5.22	3.04	6.9	89.7	0.1	3.45	6.15	92.3	1.03	0.51
	0.00283	0.00786	0.00797			0.025	0.079	0.031			0.00141	0.00141	0.025	0.0001	0.00141	0.00424	0.0001			0.0421	0.0421	0.747	0	0.0421	0.127	0			0.1	100	0.1	0.1	25	75	0.1	0.1	4.55	95.5	0.1	0.1
	0.02	0.016	0.00945			0.0021	0.00288	0.00691			0.00838	0.017	0.04	0.0001	0.01	0.0001	0.00168			0.109	0.221	0.519	0	0.13	0	0.0218			16.7	83.3	0.1	0.1	9.09	9.09	81.8	0.1	3.23	90.3	3.23	3.23
	0.015	0.012	0.00428			0.003	0	0.00465			0.013	0.00886	0.035	0.0001	0.0001	0.00985	0.00197			0.189	0.129	0.51	0	0	0.143	0.0287			60	40	0.1	0.1	28.6	66.7	0.1	4.76	12.5	83.3	2.08	2.08
	0.001	0.001	0.001			0.022	0.00515	0.00747			0.0001	0.00273	0.01	0.0001	0.0001	0.00205	0.0001			0	0.185	0.677	0	0	0.139	0			0.1	0.1	0.1	0.1	14.3	85.7	0.1	0.1	5.56	77.8	5.56	11.1
	0.083	0.029	0.15			0.062	0.031	0.18			0.078	0.23	0.17	0.00331	0.00165	0.03	0.0001			0.152	0.448	0.331	0.00645	0.00322	0.0585	0			12	86	0.1	2	9.26	85.2	0.1	5.56	18.3	70.8	0.1	10.8
PC71	0.00709	0.023	0.014		PC71	0.00323	0.018	0.00216		PC71	0.01	0.011	0.15	0.0001	0.011	0.011	0.0001		PC71	0.0518	0.057	0.777	0	0.057	0.057	0		PC71	4	80	0.1	16	7.69	65.4	15.4	11.5	36.2	52	8.67	3.06
	0.028	0.073	0.046			0	0.00323	0.00167			0.01	0.058	0.1	0.000769	0.00616	0.014	0.000385			0.0528	0.306	0.528	0.00406	0.0325	0.074	0.00203			13.3	57.8	2.22	26.7	12.2	20.1	31.7	36	35.7	45.8	7.52	11
	0.012	0.096	0.099			0.00257	0.00497	0			0.00377	0.036	0.19	0.0001	0.01	0.055	0.00377			0.0126	0.121	0.636	0	0.0335	0.184	0.0126			21.4	42.9	14.3	21.4	2.63	15.8	32.9	48.7	21.3	26.1	26.6	26.1
	0.00274	0	0.00743			0	0.00213	0.00261			0.0001	0.0001	0.0001	0.0001	0.0001	0.0001	0.0001			0	0	0	0	0	0	0			100	0.1	0.1	0.1	0.1	0.1	0.1	0.1	0.1	87.5	12.5	0.1
	0.034	0.03	0.06			0.00185	0	0.00188			0.14	0.024	0.12	0.0001	0.015	0.00624	0.0001			0.459	0.0786	0.393	0	0.0491	0.0204	0			41.1	42.5	11	5.48	10.3	58.6	10.3	20.7	33.6	51.8	5.11	9.49
	0.00565	0.00393	0.00638			0.00125	0	0.0014			0.00393	0.00131	0.1	0.0001	0.00393	0.00262	0.0001			0.0352	0.0117	0.895	0	0.0352	0.0234	0			0.1	83.3	0.1	16.7	0.1	66.7	0.1	33.3	32.1	58	7.41	2.47
	0.018	0.042	0.017			0	0	0.0023			0.015	0.024	0.031	0.0001	0.00162	0.018	0.0001			0.167	0.268	0.346	0	0.0181	0.201	0			30	30	20	20	0.1	15.4	57.7	26.9	3.23	16.1	51.6	29
	0.021	0.66	0.14			0.0015	0.00446	0.00774			0.01	0.55	0.059	0.00201	0.0001	0.1	0.0001			0.0139	0.763	0.0818	0.00279	0	0.139	0			33.3	33.3	33.3	0.1	2.13	5.94	52.1	39.9	11.7	19.1	30.2	38.9
	0.00477	0.032	0.00446			0.0024	0.00258	0.00249			0.0001	0.023	0.014	0.0001	0.0001	0.00877	0.0001			0	0.503	0.306	0	0	0.192	0			0.1	0.1	0.1	0.1	2.27	4.55	75	18.2	6.45	12.9	58.1	22.6
	0.27	0.068	0.35			0.1	0.014	0.052			0.028	0.056	0.033	0.0001	0.0001	0.01	0.00131			0.218	0.436	0.257	0	0	0.0779	0.0102			9.09	90.9	0.1	0.1	17.3	48.1	0.1	34.6	26.5	50	0.1	23.5
MTB300	0.02	0.17	0.019		MTB300	0.00323	0.16	0.041		MTB300	0.014	0.00482	0.00964	0.0012	0.0012	0.00843	0.0001		MTB300	0.356	0.123	0.245	0.0305	0.0305	0.215	0		MTB300	0.1	92.9	0.1	7.14	0.1	83.3	0.1	16.7	12.5	81.2	6.25	0.1
	0.1	0.12	0.073			0.026	0.024	0.00167			0.012	0.015	0.034	0.000588	0.00823	0.026	0.00529			0.119	0.148	0.336	0.00582	0.0814	0.257	0.0523			11.4	79.5	4.55	4.55	22.8	73.4	0.1	3.8	17.6	77.6	0.8	4
	0.052	0.26	0.13			0	0.26	0.027			0.0053	0.074	0.087	0.0001	0.014	0.018	0.00707			0.0258	0.36	0.424	0	0.0682	0.0876	0.0344			13.3	66.7	0.1	20	3.57	12.5	57.1	26.8	15.5	38	19.7	26.8
	0.00768	0.00409	0.014			0.00118	0.00638	0.0013			0.0001	0.00473	0.0027	0.0001	0.0001	0.0027	0.0001			0	0.467	0.267	0	0	0.267	0			0.1	66.7	0.1	33.3	9.09	9.09	36.4	45.5	33.3	38.1	9.52	19
	0.23	0.14	0.36			0.045	0.033	0.042			0.00987	0.016	0.29	0.0001	0.02	0.037	0.0074			0.026	0.0421	0.763	0	0.0526	0.0973	0.0195			10	83.3	0.1	6.67	2.04	59.2	12.2	26.5	13.5	62.8	7.64	16
	0.031	0.11	0.026			0.00749	0.21	0.0056			0.00797	0.00159	0.021	0.0001	0.0001	0.00478	0.0001			0.226	0.045	0.594	0	0	0.135	0			0.1	100	0.1	0.1	25	75	0.1	0.1	6.25	87.5	6.25	0.1
	0.052	0.05	0.038			0.0042	0.00576	0.00346			0.00189	0.015	0.028	0.0001	0.00756	0.00189	0.0001			0.0348	0.276	0.515	0	0.139	0.0348	0			0.1	100	0.1	0.1	0.1	22.2	55.6	22.2	0.1	85	0.1	15
	0.047	0.16	0.078			0.00901	0.028	0.0031			0.00321	0.12	0.059	0.0001	0.00107	0.018	0.0001			0.0159	0.596	0.293	0	0.00532	0.0894	0			25	75	0.1	0.1	3.12	14.1	42.2	40.6	16.4	58.9	15.1	9.59
	0.012	0.023	0.01			0.026	0.013	0.017			0.0001	0.000744	0.0067	0.0001	0.0001	0.00372	0.0001			0	0.0666	0.6	0	0	0.333	0			0.1	0.1	0.1	0.1	16.7	83.3	0.1	0.1	35.7	50	0.1	14.3
	0.2	0.045	0.36			0.00238	0.0018	0.0065			0.13	0.24	0.25	0.00665	0.00665	0.1	0.0001			0.177	0.327	0.341	0.00907	0.00907	0.136	0			10.6	65.2	1.52	22.7	6.33	61.4	1.9	30.4	10.5	55.6	4.32	29.6

## Sheet: Figure 5
Figure 5a								Figure 5b					Figure 5c
SFC/10^6 cells													SFC/10^6 cells
ATB116			MTB300					ATB116					ATB116				MTB300
ATB	IGRA+	IGRA-	ATB	IGRA+	IGRA-			IFNy	IL2	TNFa			ATB at diagnosis (n=9)	ATB mid-treatment (n=12)	IGRA+ (n=52)	IGRA- (n=26)	ATB at diagnosis (n=9)	ATB mid-treatment (n=12)	IGRA+ (n=52)	IGRA- (n=26)
325	20	20	140	927.5	2182.5		ATB	0.087	0.037	0.059			711.667	95	20	23.33	1330	63.3333	36.67	68.33
690	20	20	1133.3	505	162.5			0.11	0.00411	0.26			2913.33	160	20	20	3965	241.667	28.33	20
1200	20	20	91.6	58.33	20			0.1	0.014	0.14			140	155	20	20	340	220	73.33	96.67
1021.67	20	20	331.6	20	20			0.1	0.059	0.1			910	241.667	20	20	1116.67	420	20	20
718.33	20	20	248.3	20	20			0.047	0.00633	0.038			416.667	793.333	20	496.67	703.333	1495	490	911.67
20	20	20	33.33	139.16	737.5			0.00842	0.017	0.029			83.3333	130	20	1793.33	210	218.333	1480	3260
915	20	20	286.6	260	20			0	0.011	0.00548			200	2126.67	20	20	365	1286.67	20	30
417.5	20	20	250	746.667	138.3			0.2	0	0.52			738.33	53.3333	20	20	1158.33	168.333	180	231.67
20	20	20	170.833	980	20			0.69	0.23	1.37			266.67	2466.67	33.33	20	338.33	3248.33	86.67	20
434.16	20	20	99.1667	616.667	20		LTBI	0.032	0.35	0.052				135	20	721.67		270	675	1593.33
20	20	20	71.6667	90	20			0.063	0.063	0.016				68.3333	20	20		103.333	385	20
171.667	20	20	311.667	1343.33	20			0.00586	0	0.018				536.667	273.33	20		583.333	376.67	20
145	20	20	75	655	20			0.34	0.029	0.014					190	20			343.33	20
103.333	20	20	20	970.833	60			0.31	0.19	0.017					888.33	20			1236.67	278.33
33	20	20	115	37.5	250			0	0.00158	0.013					20	20			41.67	20
103.3	20	20	76.6	260	200			0.026	0.00885	0.088					20	20			555	20
20	20	20	128.3	536.6	313.3			0.00306	0.037	0.049					20	80			231.67	133.33
20	20	20	126.6	220	372.5			0.043	0.011	0.046					20	20			38.33	20
75	20	133.3	165	88.3	210										150	20			503.33	120
437.5	137.5	126.6	60	450	200			MTB300							20	20			20	20
35	46.6	86.6	1308.3	208.3	148.3			IFNy	IL2	TNFa					20	20			478.33	316.67
30	20	201.6	38.3	50	295		ATB	0.041	0.00615	0.037					43.33	20			110	20
20	55	796.6	105	405	1030			0.043	0.039	0.18					20	20			1320	20
116.6	20	38.3	171.6	308.3	40			0.051	0.016	0.059					20	20			20	20
	20	51.6		48.3	60			0.061	0.019	0.036					20	20			100	20
		221.6			345			0.029	0.011	0.023					70	40			203.33	45
		20			65			0.02	0.049	0.28					20				200
		20			180			0.029	0.0059	0.012					348.33				1960
		20			45			0.071	0.18	1.28					20				20
		20			375			0.5	0.33	1.65					20				20
		20			316.6		LTBI	0.029	0.071	0.071					20				60
		20			216.6			0.066	0.088	0.19					20				358.333
		20			66.6			0.017	0.023	0.023					20				171.667
		38.3			120			0.29	0.028	0.081					50				51.67
		20			312.5			0.31	0.21	0.02					20				20
		20			147.5			0.00278	0.00139	0.00974					20				775
		20			85			0.034	0.036	0.098					20				65
		20			35			0.00612	0.08	0.052					20				1538.33
		41.6			515			0.14	0.016	0.056					20				416.67
		43.3			208.3										45				128.33
		20			96.6										20				275
		20			150										20				20
		20			106.6										20				475
															20				20
															20				20
															115				75
															20				470
															20				43.33
															20				205
															20				20
															20				156.667
															153.333				393.333

## Sheet: Figure 6
Figre 6a			Figure 6b			Figure 6c			Figure 6d
Srilanka cohort						Moldova cohort
SFC/10^6 cells			SFC/10^6 cells			SFC/10^6 cells			SFC/10^6 cells
IGRA+ (n =25)	ATB (n = 24)		IGRA- (n = 43)	ATB (n = 24)		IGRA+ (n=52)	ATB (n=21)		IGRA- (n=26)	ATB (n=21)
20	325		20	325		20	711.667		23.33	711.667
20	690		20	690		20	2913.33		20	2913.33
20	1200		20	1200		20	140		20	140
20	1021.67		20	1021.67		20	910		20	910
20	718.33		20	718.33		20	416.667		496.67	416.667
20	20		20	20		20	83.3333		1793.33	83.3333
20	915		20	915		20	200		20	200
20	417.5		20	417.5		20	738.33		20	738.33
20	20		20	20		33.33	266.67		20	266.67
20	434.16		20	434.16		20	95		721.67	95
20	20		20	20		20	160		20	160
20	171.667		20	171.667		273.33	155		20	155
20	145		20	145		190	241.667		20	241.667
20	103.333		20	103.333		888.33	793.333		20	793.333
20	33		20	33		20	130		20	130
20	103.3		20	103.3		20	2126.67		20	2126.67
20	20		20	20		20	53.3333		80	53.3333
20	20		20	20		20	2466.67		20	2466.67
20	75		133.3	75		150	135		20	135
137.5	437.5		126.6	437.5		20	68.3333		20	68.3333
46.6	35		86.6	35		20	536.667		20	536.667
20	30		201.6	30		43.33			20
55	20		796.6	20		20			20
20	116.6		38.3	116.6		20			20
20			51.6			20			20
			221.6			70			40
			20			20
			20			348.33
			20			20
			20			20
			20			20
			20			20
			20			20
			38.3			50
			20			20
			20			20
			20			20
			20			20
			41.6			20
			43.3			45
			20			20
			20			20
			20			20
						20
						20
						115
						20
						20
						20
						20
						20
						153.333

## Sheet: Figure 7
	Figure 7
	Frequency of cytokine producing CD4 T cells
	IFNy			IL2			TNFa
	Visit_1	Visit_2	Visit_3	Visit_1	Visit_2	Visit_3	Visit_1	Visit_2	Visit_3
ATB116	0.5	0.05	0.00211	0.00411	0.02	0.00211	0.26	1.21	0.08
	0.35	0.05	0.001	0.059	0.00719	0.084	0.1	0.88	0.072
	0.2	0.056	0.00316	0.00633	0.13	0.00949	0.038	2.59	0.35
	0.00842	0.07	0.017	0.017	0.61	0.087	0.029	11.8	0.19
	0.05	0.00209	0.016	0.011	0.00209	0.031	0.00548	0.046	0.066
	0.2	0.12	0.34	0.001	0.22	0.13	0.52	2.52	1.79
	0.69	0.1	0.85	0.23	0.68	0.39	1.37	2.53	0.76
MTB300	0.043	0.057	0	0.039	0.026	0	0.18	0.099	0.72
	0.061	0.00825	0	0.019	0.0099	0.21	0.036	0.046	0.21
	0.029	0.059	0.00224	0.011	0.16	0.00224	0.023	2.96	0.053
	0.02	0.018	0.00114	0.049	0.013	0.03	0.28	0.096	0.054
	0.03	0.00857	0.025	0.0059	0.00428	0.27	0.012	0.028	0.15
	0.071	0.71	0.37	0.18	0.34	0.25	1.28	4.18	2.99
	0.5	0.61	0.26	0.33	0.4	0.034	1.65	2.35	0.56
